# Supplementary material for: Mutation Profiles, Glycosylation Site Distribution and Codon Usage Bias of Human Papillomavirus Type 16
Source: Viruses. 2021 Jun 30;13(7):1281. doi: 10.3390/v13071281 (PMC8310365; doi:10.3390/v13071281)
Supplement: Supplementary file 1 [file viruses-13-01281-s001.zip]

Archive with 2 entries (2 files):
- viruses-1153003-supp2.xlsx
- viruses-1153003-supplement.pdf
